# Supplementary material for: Costimulation blockade in combination with IL-2 permits regulatory T cell sparing immunomodulation that inhibits autoimmunity
Source: Nat Commun. 2022 Nov 9;13:6757. doi: 10.1038/s41467-022-34477-1 (PMC9643453; doi:10.1038/s41467-022-34477-1)
Supplement: Supplementary file 3 — Source Data [file 41467_2022_34477_MOESM3_ESM.xlsx]

## Sheet: Fig. 1 
Fig. 1b:
Treatment	% Foxp3 in CD4 (Spl)	% Foxp3 in CD4 (LN)
control 1	17.6	12.2
control 2	16	11.9
control 3	18.3	13.1
control 4	18.8	10.9
control 5	17.5	13.2
control 6	15.8	10.3
control 7	17.2	10.6
Treatment	% Foxp3 in CD4 (Spl)	% Foxp3 in CD4 (LN)
aCD80/86 1	8.56	6.93
aCD80/86 2	6.76	4.77
aCD80/86 3	9.21	6.74
aCD80/86 4	9.27	8.45
aCD80/86 5	8.25	7.76
aCD80/86 6	7.58	7.28
aCD80/86 7	7.48	6.87
Treatment	Treg count in Spl (X106)	Treg count in LN (X106)
control 1	2.50866	1.10308
control 2	2.898	0.80801
control 3	2.76257	0.587193
control 4	2.24773	0.801559
control 5	1.87538	0.490517
control 6	2.56153	0.581674
control 7	2.13536	0.652241
Treatment	Treg count in Spl (X106)	Treg count in LN (X106)
aCD80/86 1	1.62708	0.294885
aCD80/86 2	1.33285	0.239263
aCD80/86 3	0.896778	0.200306
aCD80/86 4	0.970754	0.28918
aCD80/86 5	0.904365	0.245268
aCD80/86 6	1.32327	0.409346
aCD80/86 7	0.998011	0.261909
Fig. 1d
Treatment	% Ki67 in Treg (Spl)	% Ki67 in Treg (LN)	% Ki67 in Tconv (Spl)	% Ki67 in Tconv (LN)
control 1	17.7	9.45	6.27	2.59
control 2	22.7	8.56	7.5	2.83
control 3	24.5	13.2	7.05	3.44
control 4	28.2	13.5	11	4.01
control 5	20.8	13.6	8.98	3.42
control 6	24.3	11.8	6.79	2.64
control 7	25.2	11.7	8.06	2.88
Treatment	% Ki67 in Treg (Spl)	% Ki67 in Treg (LN)	% Ki67 in Tconv (Spl)	% Ki67 in Tconv (LN)
aCD80/86 1	4.76	1.53	4.65	2.45
aCD80/86 2	4.28	2.91	4.24	2.72
aCD80/86 3	3.88	2.33	3.48	2.08
aCD80/86 4	3.55	1.98	3.8	2.04
aCD80/86 5	3.45	3.19	3.61	2.79
aCD80/86 6	3.61	1.5	3.41	2.2
aCD80/86 7	3.86	2.04	4.29	2.53

## Sheet: Fig. 2
Fig. 2a:
Treatment	% Foxp3 in CD4	Treg count (x106)
control1	16	2.26872
control2	21.1	1.60196
control3	20.8	1.3389
control4	25.3	1.63626
control5	21	1.55606
control6	17.7	2.55411
control7	15.7	2.49098
control8	15.1	3.18836
control9	19.5	2.4102
control10	20.7	1.69326
control11	15.8	3.0889
Treatment	% Foxp3 in CD4	Treg count (x106)
IL-2 1	54	12.6409
IL-2 2	56.8	15.9222
IL-2 3	33.7	4.61016
IL-2 4	40.3	4.40781
IL-2 5	45.3	6.04918
IL-2 6	47.9	3.67513
Treatment	% Ki67 in Treg	% Ki67 in Tconv
control 1	37.2	13.9
control 2	43.8	17.5
control 3	38.7	10.7
control 4	37.5	9.63
control 5	31.8	8.15
control 6	26.9	9.15
control 7	27.4	8.56
control 8	27.7	5.29
control 9	31.4	7.61
control 10	36.6	10.9
control 11	30.4	8.51
Treatment	% Ki67 in Treg	% Ki67 in Tconv
IL-2 1	56.5	10.7
IL-2 2	50.4	12.1
IL-2 3	37.4	8.24
IL-2 4	43.7	8.36
IL-2 5	36.1	7.69
IL-2 6	39.7	7.06
Fig. 2b:
Treatment	% Foxp3 in CD4	Treg count (x106)
control 1	9.09	0.609321
control 2	9.68	0.586666
control 3	10	0.577237
control 4	9.66	0.499086
control 5	5.73	0.397089
control 6	7.45	0.848183
control 7	7.66	0.739381
control 8	5.92	1.6946
control 9	8.61	0.90405
Treatment	% Foxp3 in CD4	Treg count (x106)
IL-2 1	33.5	3.03786
IL-2 2	51.3	4.84785
IL-2 3	10.9	1.2372
IL-2 4	15.4	1.77131
IL-2 5	27.5	2.32384
IL-2 6	22.6	2.309
IL-2 7	20.2	2.29926
Treatment	% Ki67 in Treg	% Ki67 in Tconv
control 1	33.7	11.1
control 2	41.6	15.2
control 3	37.1	11.1
control 4	35.9	9.38
control 5	23.9	6.49
control 6	30.4	7.71
control 7	23.2	6.97
control 8	21.4	5.12
control 9	32	7.76
Treatment	% Ki67 in Treg	% Ki67 in Tconv
IL-2 1	65.8	13.8
IL-2 2	74.6	13.7
IL-2 3	41.5	6.07
IL-2 4	46.2	6.87
IL-2 5	46.6	8.48
IL-2 6	37.1	6.82
IL-2 7	44	7.14

## Sheet: Fig. 3
Fig.3a-3b:
	% Foxp3 in CD4+CD3+	Treg Foxp3 MFI
control 1	15.8	3196
control 2	17.3	3122
control 3	16.1	3190
control 4	21.4	2809
control 5	21.3	3139
control 6	17.1	2934
control 7	13.3	2933
control 8	16.6	3190
control 9	23	1419
control 10	21	2034
control 11	22.7	1938
control 12	13.2	2956
control 13	12.5	3732
control 14	14.2	2913
control 15	14.4	3296
control 16	13.1	3637
control 17	18.8	3636
control 18	23.4	4013
	% Foxp3 in CD4+CD3+	Treg Foxp3 MFI
aCD80/86 1	8.47	2082
aCD80/86 2	7.28	1902
aCD80/86 3	7.14	2176
aCD80/86 4	10.2	2153
aCD80/86 5	11.4	2503
aCD80/86 6	8.88	2308
aCD80/86 7	7.87	2102
aCD80/86 8	9.86	2071
aCD80/86 9	12.1	1488
aCD80/86 10	11.1	1585
aCD80/86 11	9.87	1498
aCD80/86 12	5.22	2026
aCD80/86 13	5.88	2512
aCD80/86 14	7.52	2065
aCD80/86 15	6.46	2107
aCD80/86 16	6.93	2489
aCD80/86 17	9.2	2727
	% Foxp3 in CD4+CD3+	Treg Foxp3 MFI
aCD80/86+IL-2 1	21.2	4329
aCD80/86+IL-2 2	24.1	4208
aCD80/86+IL-2 3	19	4374
aCD80/86+IL-2 4	29.5	4408
aCD80/86+IL-2 5	28	4254
aCD80/86+IL-2 6	23	3500
aCD80/86+IL-2 7	19.7	3893
aCD80/86+IL-2 8	19.8	3878
aCD80/86+IL-2 9	23.8	2483
aCD80/86+IL-2 10	31.8	2578
aCD80/86+IL-2 11	31.2	2625
aCD80/86+IL-2 12	13.2	3269
aCD80/86+IL-2 13	12.4	4042
aCD80/86+IL-2 14	15.3	3237
aCD80/86+IL-2 15	17.1	3872
aCD80/86+IL-2 16	17.6	4635
aCD80/86+IL-2 17	18	4062
aCD80/86+IL-2 18	21.3	4439
	% Foxp3 in CD4+CD3+	Treg Foxp3 MFI
IL-2 1	28.3	3838
IL-2 2	29.2	4019
IL-2 3	31.9	4667
IL-2 4	50	4795
IL-2 5	42.6	4295
IL-2 6	40	4524
IL-2 7	32.8	3868
IL-2 8	25.3	3570
IL-2 9	26.8	4031
IL-2 10	43	2585
IL-2 11	41.3	2751
IL-2 12	35.3	2850
IL-2 13	23.6	3928
IL-2 14	18.6	4579
IL-2 15	20.7	3688
IL-2 16	25.9	4320
IL-2 17	27.1	4799
IL-2 18	43.1	5360
Fig. 3c-3d:
	Treg count(x 106)	Tconv count(x 106)
control 1	1.71451	9.13683
control 2	1.39817	6.68374
control 3	1.29311	6.73864
control 4	1.26081	4.63082
control 5	1.10403	4.07921
control 6	0.722665	3.50345
control 7	0.962915	6.27705
control 8	1.06707	5.36109
control 9	1.48781	4.98095
control 10	2.8031	10.545
control 11	1.98312	6.75308
control 12	2.38605	9.48483
control 13	3.14493	13.9471
control 14	2.10996	7.93747
	Treg count(x 106)	Tconv count(x 106)
aCD80/86 1	1.00531	10.8637
aCD80/86 2	0.990622	12.6168
aCD80/86 3	1.10132	14.3234
aCD80/86 4	0.561247	4.94117
aCD80/86 5	0.491282	3.81821
aCD80/86 6	0.578042	5.93144
aCD80/86 7	0.561788	6.57656
aCD80/86 8	0.750135	6.85772
aCD80/86 9	0.908816	6.60206
aCD80/86 10	1.1517	9.22396
aCD80/86 11	0.840731	7.67731
aCD80/86 12	1.26406	12.5357
aCD80/86 13	0.873539	10.0868
aCD80/86 14	1.08801	12.7017
	Treg count(x 106)	Tconv count(x 106)
aCD80/86+IL-2 1	3.59166	13.3501
aCD80/86+IL-2 2	2.88879	9.09788
aCD80/86+IL-2 3	3.7288	15.8964
aCD80/86+IL-2 4	3.53938	8.45851
aCD80/86+IL-2 5	3.30169	8.49007
aCD80/86+IL-2 6	1.6837	5.63675
aCD80/86+IL-2 7	0.903132	3.6813
aCD80/86+IL-2 8	1.43835	5.82605
aCD80/86+IL-2 9	2.20482	7.05912
aCD80/86+IL-2 10	2.17599	4.66676
aCD80/86+IL-2 11	3.22876	7.11984
aCD80/86+IL-2 12	3.78912	16.5825
aCD80/86+IL-2 13	3.41517	11.7633
aCD80/86+IL-2 14	3.16842	14.7323
	Treg count(x 106)	Tconv count(x 106)
IL-2 1	2.89467	7.33384
IL-2 2	4.15408	10.0722
IL-2 3	5.42814	11.588
IL-2 4	3.86946	3.86946
IL-2 5	4.71763	6.35662
IL-2 6	4.68484	7.02725
IL-2 7	1.66637	3.41403
IL-2 8	2.03253	6.00117
IL-2 9	2.31765	6.33031
IL-2 10	3.91644	5.19156
IL-2 11	5.53007	7.85993
IL-2 12	4.3769	8.02225
IL-2 13	4.38676	12.9522
IL-2 14	5.95896	17.3182
IL-2 15	4.50298	11.9312
Fig. 3f-3g:
	% CD25 in Treg	% CTLA-4 in Treg
control 1	72.1	43.7
control 2	68.2	46.4
control 3	66.1	49.8
control 4	59.5	34.5
control 5	59.2	46.5
control 6	61.8	47.6
control 7	66.3	47.2
control 8	67.4	50.8
control 9	81.4	48.1
control 10	80	42.6
control 11	73.9	53.8
control 12	73	57.6
control 13	66.2	52.9
control 14	71	58
control 15	70.7	54.6
control 16	72.5	52.3
control 17	72.9	58.8
control 18	66.6	57.5
	% CD25 in Treg	% CTLA-4 in Treg
aCD80/86 1	55.1	22.3
aCD80/86 2	54.9	13.9
aCD80/86 3	62.4	23.8
aCD80/86 4	51.8	17.1
aCD80/86 5	51.6	26
aCD80/86 6	61.7	38.3
aCD80/86 7	60	33.8
aCD80/86 8	50.1	29.8
aCD80/86 9	68.2	22.4
aCD80/86 10	74.8	21.9
aCD80/86 11	75.3	21.5
aCD80/86 12	61.2	33.8
aCD80/86 13	55.4	20.1
aCD80/86 14	66.5	33.2
aCD80/86 15	60	27.2
aCD80/86 16	63.2	29.7
aCD80/86 17	62.4	34.6
	% CD25 in Treg	% CTLA-4 in Treg
aCD80/86+IL-2 1	95.1	52.9
aCD80/86+IL-2 2	94.2	52.5
aCD80/86+IL-2 3	93.5	56.2
aCD80/86+IL-2 4	93.1	41.9
aCD80/86+IL-2 5	92.6	39.3
aCD80/86+IL-2 6	87.9	33.4
aCD80/86+IL-2 7	88.2	40.9
aCD80/86+IL-2 8	90.9	39.5
aCD80/86+IL-2 9	95.9	34.7
aCD80/86+IL-2 10	93.9	28.9
aCD80/86+IL-2 11	95.4	35.2
aCD80/86+IL-2 12	89.1	41.9
aCD80/86+IL-2 13	83.3	42.6
aCD80/86+IL-2 14	87.3	44.9
aCD80/86+IL-2 15	90.7	44.7
aCD80/86+IL-2 16	92.6	50
aCD80/86+IL-2 17	89.4	39.1
aCD80/86+IL-2 18	89.9	48.2
	% CD25 in Treg	% CTLA-4 in Treg
IL-2 1	92.8	63.8
IL-2 2	94.7	68.6
IL-2 3	95.3	73.4
IL-2 4	94.2	71.5
IL-2 5	94	67
IL-2 6	93.4	65.1
IL-2 7	89.9	71.1
IL-2 8	86.8	61
IL-2 9	90.5	67.3
IL-2 10	95.4	55.9
IL-2 11	95.6	63
IL-2 12	94.6	56.5
IL-2 13	89.1	65.9
IL-2 14	82.5	62.1
IL-2 15	88.2	64.4
IL-2 16	89.8	68.8
IL-2 17	92.1	69.7
IL-2 18	93.2	71.6
Fig. 3h:
	% TGFb in Treg
control 1	3.39
control 2	3.28
control 3	3.71
control 4	3.93
control 5	3.4
control 6	2.95
control 7	4.52
control 8	5.32
control 9	5.74
control 10	8.54
control 11	5.06
control 12	7.82
control 13	5.38
control 14	4.43
control 15	4.14
control 16	4.34
	% TGFb in Treg
aCD80/86 1	1.54
aCD80/86 2	0.75
aCD80/86 3	0.87
aCD80/86 4	0.28
aCD80/86 5	0.74
aCD80/86 6	0.4
aCD80/86 7	0.92
aCD80/86 8	1.2
aCD80/86 9	1.44
aCD80/86 10	3.08
aCD80/86 11	1.43
aCD80/86 12	1.41
aCD80/86 13	0.87
aCD80/86 14	0.67
aCD80/86 15	1.61
	% TGFb in Treg
aCD80/86+IL-2 1	10.3
aCD80/86+IL-2 2	10.5
aCD80/86+IL-2 3	12.4
aCD80/86+IL-2 4	21.7
aCD80/86+IL-2 5	16.4
aCD80/86+IL-2 6	20.7
aCD80/86+IL-2 7	14
aCD80/86+IL-2 8	17.1
aCD80/86+IL-2 9	12.2
aCD80/86+IL-2 10	13.1
aCD80/86+IL-2 11	7.52
aCD80/86+IL-2 12	9.31
aCD80/86+IL-2 13	9.52
aCD80/86+IL-2 14	13.5
aCD80/86+IL-2 15	17.9
aCD80/86+IL-2 16	9.03
aCD80/86+IL-2 17	14.5
	% TGFb in Treg
IL-2 1	10.4
IL-2 2	9.06
IL-2 3	15.1
IL-2 4	18
IL-2 5	20.9
IL-2 6	23
IL-2 7	12.4
IL-2 8	13.5
IL-2 9	10.9
IL-2 10	11.7
IL-2 11	11.1
IL-2 12	13.1
IL-2 13	14.1
IL-2 14	10.1
IL-2 15	17.1

## Sheet: Fig. 4
Fig. 4a:
	%Foxp3 in CD4	Treg count(x 106)	Tconv count(x 106)
control 1	25.7	1.6908	4.8882
control 2	24.7	1.95068	5.94682
control 3	22.6	3.61544	12.3821
control 4	25.9	5.06507	14.4912
control 5	24.8	2.00117	6.06808
control 6	33.5	1.92504	3.82136
control 7	30.3	3.29267	7.57423
control 8	30.5	2.56523	5.84536
	%Foxp3 in CD4	Treg count(x 106)	Tconv count(x 106)
aCD80/86 1	14.1	1.09113	6.64737
aCD80/86 2	10.9	0.75864	6.20136
aCD80/86 3	10.4	0.828467	7.13756
aCD80/86 4	8.94	0.992054	10.1047
	%Foxp3 in CD4	Treg count(x 106)	Tconv count(x 106)
aCD80/86+IL-2 1	35.6	5.4735	9.9015
aCD80/86+IL-2 2	26	4.25688	12.1157
aCD80/86+IL-2 3	33.2	5.87142	11.8136
aCD80/86+IL-2 4	37.3	4.93731	8.29944
aCD80/86+IL-2 5	40.4	5.64186	8.32314
	%Foxp3 in CD4	Treg count(x 106)	Tconv count(x 106)
IL-2 1	50.9	4.77378	4.60497
IL-2 2	46.8	8.09172	9.19828
IL-2 3	48.5	3.74438	3.976
IL-2 4	56.2	10.0984	7.87031
Fig. 4c:
Blood glucose (mg/dL) of treated mice
	wk0	wk1	wk2	wk3	wk4	wk5	wk6	wk7	wk8	wk9	wk10	wk11	wk12	wk13	wk14
control 1	151.2	129.6	147.6	162	313.2	421.2	403.2	460.8	410.4	585	570.6	559.8	522	600	475.2
control 2	129.6	189	144	205.2	396	419.4	511.2	532.8	600	600	600	600	600	600
control 3	99	124.2	153	131.4	180	234	338.4	345.6	423	484.2	502.2	502.2	600	600	558
control 4	125	283	226	190	270	292	302	498	559	543	540	600	562	600	600
control 5	152	222	301	394	541	480	600	600	600	600	600	600	600
control 6	179	160	167	247	339	272	231	425	473	366	402	600	497	579	510
control 7	149	148	143	301	376	483	515	563	553	574	600	600	600	600
control 8	167.4	187.2	217.8	504	423	462.6	536.4	541.8	448.2	600	550.8	565.2	600
control 9	144	153	140.4	153	136.8	149.4	306	489.6	444.6	489.6	583.2	600	600
control 10	169.2	160.2	154.8	183.6	234	298.8	286.2	374.4	462.6	435.6	421.2	450
	wk0	wk1	wk2	wk3	wk4	wk5	wk6	wk7	wk8	wk9	wk10	wk11	wk12	wk13	wk14
aCD80/86 1	126	133.2	120.6	216	234	203.4	280.8	313.2	311.4	459	513	462.6	543.6	507.6	547.2
aCD80/86 2	172.8	126	156.6	149.4	156.6	192.6	343.8	241.2	392.4	437.4	561.6	550.8	585	600	600
aCD80/86 3	135	153	115.2	162	158.4	138.6	241.2	174.6	178.2	217.8	205.2	280.8	365.4	426.6	394.2
aCD80/86 4	104.4	174.6	183.6	196.2	167.4	250.2	129.6	225	149.4	306	365.4	284.4	329.4	325.8	295.2
aCD80/86 5	147.6	147.6	156.6	129.6	302.4	148.2	198	167.4	284.4	203.4	266.4	302.4	252	453.6	441
aCD80/86 6	118.8	113.4	126	135	124.2	157.7	135	180	261	273.6	288	257.4	223.2	279	379.8
	wk0	wk1	wk2	wk3	wk4	wk5	wk6	wk7	wk8	wk9	wk10	wk11	wk12	wk13	wk14
aCD80/86+IL-2 1	131.4	136.8	140.4	169.2	138.6	160.2	144	149.4	181.8	165.6	158.4	136.8	169.2	185.4	172.8
aCD80/86+IL-2 2	158.4	181.8	106.2	126	212.4	153	167.4	158.4	185.4	228.6	181.8	160.2	199.8	190.8	275.4
aCD80/86+IL-2 3	169.2	160.2	118.8	131.4	160.2	174.6	194.4	178.2	201.6	171	160.2	207	189	165.6	169.2
aCD80/86+IL-2 4	167.4	187.2	189	156.6	198	142.2	147.6	176.4	138.6	124.2	178.2	221.4	167.4	178.2	207
aCD80/86+IL-2 5	131.4	147.6	126	142.2	133.2	131.4	126	133.2	135	149.4	126	156.6	129.6	127.8	156.6
aCD80/86+IL-2 6	136.8	158.4	124.2	198	120.6	161.5	124.2	201.6	171	160.2	178.2	189	151.2	149.4	183.6
aCD80/86+IL-2 7	126	185	167.4	151.2	135	205.2	144	169.2	158.4	147.6	147.6	135	140.4	165.6	124.2
aCD80/86+IL-2 8	174	160	198	135	185.4	277.2	181.8	158.4	171	176.4	201.6	185.4	131.4	198	165.6
aCD80/86+IL-2 9	160	122	160.2	126	144	147.6	163.8	158.4	129.6	169.2	149.4	124.2	127.8	169.2	153
	wk0	wk1	wk2	wk3	wk4	wk5	wk6	wk7	wk8	wk9	wk10	wk11	wk12	wk13	wk14
IL-2 1	118.8	140.4	160.2	147.6	149.4	226.8	183.6	180	212.4	219.6	216	178.2	217.8	414	271.8
IL-2 2	129.6	154.8	180	185.4	361.8	331.2	388.8	459	514.8	502.2	498.6	574.2	600	600	600
IL-2 3	135	174.6	216	261	235.8	347.4	379.8	331.2	430.2	403.2	475.2	475.2	471.6	600	600
IL-2 4	153	151.2	115.2	129.6	189	138.6	333	147.6	216	356.4	439.2	437.4	477	531	453.6
IL-2 5	108	176.4	171	162	165.6	198	304.2	295.2	252	338.4	484.2	433.8	457.2	484.2	419.4
IL-2 6	120.6	147.6	120.6	129.6	158.4	117	129.6	169.2	203.4	358.2	286.2	453.6	423	333	437.4
IL-2 7	124	131	189	165.6	264.6	376.2	365.4	397.8	450	523.8	600	559.8	561.6	600	600
Note that readings in mmol/L are converted to mg/dL by multiplication by 18. Readings given as "Hi" are depicted as 600mg/dL.
Fig. 4d:
% of insulin+ area / pancreas area
	% insulin+ area / panc area	Panc area (μm2)	insulin+ area (μm2)
control 1	0.0395683	1.23159e+08	48732.1
control 2	0.0224847	1.39892e+08	31454.2
control 3	0.0599436	1.51533e+08	90834
control 4	0.0337282	1.28665e+08	43396.5
control 5	0.074374	1.65547e+08	123124
control 6	0.139178	165158505	229864
	% insulin+ area / panc area	Panc area (μm2)	insulin+ area (μm2)
aCD80/86 1	0.249688	1.8493e+08	461746
aCD80/86 2	0.126857	1.41437e+08	179423
aCD80/86 3	0.0468562	1.50147e+08	70353.1
aCD80/86 4	0.166724	1.55729e+08	259639
aCD80/86 5	0.0738687	1.61126e+08	119022
aCD80/86 6	0.348409	1.53883e+08	536142
	% insulin+ area / panc area	Panc area (μm2)	insulin+ area (μm2)
aCD80/86+IL-2 1	0.371122	1.41613e+08	525559
aCD80/86+IL-2 2	0.246049	1.3784e+08	339154
aCD80/86+IL-2 3	0.239073	1.89702e+08	453527
aCD80/86+IL-2 4	0.538026	1.54583e+08	831696
aCD80/86+IL-2 5	0.393653	1.35814e+08	534637
aCD80/86+IL-2 6	0.144245	1.60219e+08	231107
	% insulin+ area / panc area	Panc area (μm2)	insulin+ area (μm2)
IL-2 1	0.246955	1.59385e+08	393608
IL-2 2	0.209794	1.44215e+08	302555
IL-2 3	0.0632906	1.72205e+08	108990
IL-2 4	0.0112803	1.4153e+08	15965
IL-2 5	0.156301	1.67296e+08	261486
IL-2 6	0.101274	1.66881e+08	169006

## Sheet: Fig. 5
Fig. 5b:
Blood glucose (mg/dL) of treated mice
	wk0	wk1	wk2	wk3	wk4	wk6	wk8	wk10	wk12	wk14	wk16
control 1	260	261	360	234	367.2	471.6	486	513	541.8	507.6
control 2	205	201.6	243	331.2	306	302.4	320.4	459	514.8	600
control 3	246.6	392.4	309.6	360	514.8	597.6	600	600
control 4	253.8	270	300.6	415.8	600	523.8	600	600	511.2
control 5	181.8	255.6	331.2	484.2	412.2	600
control 6	225	171	264.6	487.8	406.8	541.8	600	600	600
control 7	180	307.8	201.6	383.4	430.2	469.8	513	600
control 8	183.6	108	174.6	153	142.2	414	529.2	496.8	579.6
control 9	192.6	313.2	354.6	248.4	421.2	518.4	574.2	559.8
control 10	225	228.6	226.8	201.6	279	331.2	466.2	448.2	514.8	600
control 11	180	291.6	410.4	442.8	484.2	570.6	600
control 12	266.4	331.2	289.8	392.4	453.6	478.8	600	600	600
control 13	239.4	217.8	253.8	352.8	394.2	516.6	518.4	522	600	600
control 14	223.2	219.6	205.2	165.6	255.6	311.4	478.8	600	600	600	600
control 15	225	376.2	367.2	430.2	396	478.8	549	600
control 16	198	221.4	261	185.4	390.6	558	600	600	600	600
control 17	230.4	239.4	237.6	329.4	552.6	487.8	600	600	600	600
	wk0	wk1	wk2	wk3	wk4	wk6	wk8	wk10	wk12	wk14	wk16
aCD80/86 1	212.4	352.8	336.6	419.4	493.2	441	600	577.8	576
aCD80/86 2	214.2	392.4	369	466.2	473.4	486	428.4	505.8
aCD80/86 3	216	147.6	230.4	185.4	315	419.4	387	273.6	433.8	558	469.8
aCD80/86 4	194.4	169.2	140.4	241.2	351	374.4	489.6	511.2	541.8	600
aCD80/86 5	216	210.6	394.2	561.6	478.8	600	600	600
aCD80/86 6	250.2	228.6	198	343.8	428.4	433.8	514.8	504	541.8	522
aCD80/86 7	221.4	232.2	212.4	252	460.8	433.8	516.6	576	556.2	509.4	600
aCD80/86 8	189	118.8	122.4	156.6	192.6	302.4	401.4	430.2	493.2	600
	wk0	wk1	wk2	wk3	wk4	wk6	wk8	wk10	wk12	wk14	wk16
aCD80/86+IL-2 1	216	160.2	151.2	138.6	169.2	183.6	165.6	156.6	180	131.4	149.4
aCD80/86+IL-2 2	223.2	207	248.4	151.2	176.4	194.4	219.6	171	167.4	189	144
aCD80/86+IL-2 3	205.2	239.4	306	138.6	124.2	156.6	142.2	162	183.6	214.2	185.4
aCD80/86+IL-2 4	219.6	243	230.4	352.8	448.2	424.8	442.8	556.2	469.8	561.6
aCD80/86+IL-2 5	180	142.2	144	129.6	129.6	147.6	126	192.6	153	205.2	192.6
aCD80/86+IL-2 6	189	122.4	144	178.2	162	185.4	135					✟
aCD80/86+IL-2 7	198	158.4	221.4	140.4	136.8	203.4	149.4	187.2	102.6	174.6	162
aCD80/86+IL-2 8	252	329.4	356.4	302.4	208.8	196.2	241.2	259.2	246.6	181.8	221.4
aCD80/86+IL-2 9	288	160.2	131.4	210.6	268.2	255.6	201.6	228.6	216	381.6	266.4
aCD80/86+IL-2 10	290	144	127.8	171	160.2	136.8	156.6	145.8	126	205.2	205.2
	wk0	wk1	wk2	wk3	wk4	wk6	wk8	wk10	wk12	wk14	wk16
IL-2 1	286.2	129.6	351	390.6	367.2	487.8	489.6	540	600
IL-2 2	255.6	194.4	203.4	127.8	185.4	144	176.4	221.4	421.2	223.2	322.2
IL-2 3	180	174.6	376.2	331.2	347.4	415.8	459	570.6	572.4	600
IL-2 4	214.2	163.8	264.6	198	406.8	451.8	455.4	513	540	594	600
IL-2 5	203.4	176.4	199.8	379.8	374.4	558	600	600	600
IL-2 6	259.2	228.6	192.6	313.2	532.8	493.2	600	600	600	600
IL-2 7	199.8	113.4	124.2	201.6	255.6	243	325.8					✟
IL-2 8	266.4	300.6	298.8	343.8	257.4	403.2	480.6	367.2	549	600	586.8
✟ culled prior to diabetes determination (for reasons unrelated to the experiment, e.g. prolapse). These 2 mice are excluded from the analysis.
Note that readings in mmol/L are converted to mg/dL by multiplication by 18. Readings given as "Hi" are depicted as 600mg/dL.
Fig. 5c:
	% Foxp3 in DO11 cells (LN)	% Foxp3 in DO11 cells (PanLN)	% Foxp3 in DO11 cells (Spleen)	% Foxp3 in DO11 cells (Pancreas)
control 1	18	38.7	24.6	46.7
control 2	20.3	41.4	23.8	57.7
control 3	21.8	21.3	25.4	51.2
control 4	25.6	47.6	29	61.7
control 5	11.7	22.1	16.8	41.1
control 6	20.1	35.1	27.5	58.1
control 7	22	43.7	22.7	39.3
control 8	17.1	32	19.4	55.3
control 9	18.2	18.3	23.7	61.2
control 10	28	39.4	22.7	53.8
	% Foxp3 in DO11 cells (LN)	% Foxp3 in DO11 cells (PanLN)	% Foxp3 in DO11 cells (Spleen)	% Foxp3 in DO11 cells (Pancreas)
aCD80/86 1	5.3	14.5	16.3	40.9
aCD80/86 2	2.89	5.08	3.95	30.8
aCD80/86 3	3.92	14.9	5.32	25.3
aCD80/86 4	3.56	8.86	3.91	18.7
aCD80/86 5	3.07	7.85	4.82	17.5
	% Foxp3 in DO11 cells (LN)	% Foxp3 in DO11 cells (PanLN)	% Foxp3 in DO11 cells (Spleen)	% Foxp3 in DO11 cells (Pancreas)
aCD80/86+IL-2 1	18.8	39.3	39.8	59.5
aCD80/86+IL-2 2	19.4	29.3	47.1	85.6
aCD80/86+IL-2 3	24.3	40.9	38.6	80.4
aCD80/86+IL-2 4	25	48.8	48.8	69.4
aCD80/86+IL-2 5	18.6	27.5	42.9	76.8
aCD80/86+IL-2 6	22.3	34.1	34.7	73.9
	% Foxp3 in DO11 cells (LN)	% Foxp3 in DO11 cells (PanLN)	% Foxp3 in DO11 cells (Spleen)	% Foxp3 in DO11 cells (Pancreas)
IL-2 1	47.8	49.9	45.4	67.1
IL-2 2	27.2	41.3	40.8	79.8
IL-2 3	29.5	49.7	36.8	52.6
IL-2 4	29.5	40.4	21.1	53.3
Fig. 5d:
	% CD25 in DO11+ Tconv	%CTLA-4 in DO11+ Tconv
control 1	4.32	8.43
control 2	3.91	7.23
control 3	6.16	7.51
control 4	4.66	7.94
control 5	6.76	5.27
control 6	10.4	7.08
control 7	6.26	15.2
control 8	5.43	11.4
control 9	6.78	8.03
control 10	10.7	8.57
	% CD25 in DO11+ Tconv	%CTLA-4 in DO11+ Tconv
aCD80/86 1	5.23	8.8
aCD80/86 2	2.85	4.21
aCD80/86 3	2.82	3.04
aCD80/86 4	4.52	4.6
aCD80/86 5	7.6	15.6
	% CD25 in DO11+ Tconv	%CTLA-4 in DO11+ Tconv
aCD80/86+IL-2 1	4.21	6.63
aCD80/86+IL-2 2	1.61	6.1
aCD80/86+IL-2 3	2.07	4.73
aCD80/86+IL-2 4	3.44	3.07
aCD80/86+IL-2 5	2.43	3.43
aCD80/86+IL-2 6	1.77	5.23
	% CD25 in DO11+ Tconv	%CTLA-4 in DO11+ Tconv
IL-2 1	10.3	6.21
IL-2 2	2.89	6.78
IL-2 3	5.81	9.98
IL-2 4	6.4	9.86
Fig. 5e:
	% CD25 in DO11+ Treg	%CTLA-4 in DO11+ Treg
control 1	86.5	79.5
control 2	78.6	74.2
control 3	92.8	39.5
control 4	82.5	75.5
control 5	85.9	72.8
control 6	87.6	74.1
control 7	78.1	85.8
control 8	75	77.1
control 9	93.7	44.2
control 10	95.2	69.1
	% CD25 in DO11+ Treg	%CTLA-4 in DO11+ Treg
aCD80/86 1	85	84.3
aCD80/86 2	83.7	71.5
aCD80/86 3	67.4	68.2
aCD80/86 4	86.1	72.2
aCD80/86 5	90.5	78.9
	% CD25 in DO11+ Treg	%CTLA-4 in DO11+ Treg
aCD80/86+IL-2 1	95.7	77.6
aCD80/86+IL-2 2	92.2	83.9
aCD80/86+IL-2 3	90.9	76.1
aCD80/86+IL-2 4	88.7	75.8
aCD80/86+IL-2 5	91.1	75.8
aCD80/86+IL-2 6	85.7	89.7
	% CD25 in DO11+ Treg	%CTLA-4 in DO11+ Treg
IL-2 1	97.4	29.6
IL-2 2	85.3	83
IL-2 3	95.3	78.4
IL-2 4	98.2	80.9

## Sheet: Fig. 6
Fig. 6a-6d:
	% Foxp3 in CD4+CD3+	Treg Foxp3 MFI	Treg count (x106)	Tconv count (x106)
control 1	10.1	6134	0.131199	1.1678
control 2	10.1	17079	0.244036	2.17216
control 3	13.1	16213	0.07242	0.480404
control 4	7.6	13738	0.040841	0.496541
control 5	10.1	12066	0.0515127	0.458514
control 6	19.7	11987	0.151454	0.617349
control 7	7.33	11285	0.0607497	0.768032
control 8	9.32	9980	0.357754	3.48081
control 9	7.26	8581	0.122381	1.56331
control 10	9.6	8689	0.133602	1.25809
control 11	9.64	8019	0.0282858	0.265136
control 12	12	10109	0.12159	0.891659
	% Foxp3 in CD4+CD3+	Treg Foxp3 MFI	Treg count (x106)	Tconv count (x106)
CTLA-4 Ig 1	4.92	6754	0.0486045	0.939293
CTLA-4 Ig 2	2.58	5389	0.0230822	0.871578
CTLA-4 Ig 3	2.49	9768	0.0339512	1.32955
CTLA-4 Ig 4	5.87	8689	0.0171465	0.274958
CTLA-4 Ig 5	4.18	8734	0.0281812	0.64601
CTLA-4 Ig 6	3.84	6380	0.0545457	1.36592
CTLA-4 Ig 7	2.35	5678	0.014963	0.621759
CTLA-4 Ig 8	3.89	6897	0.00945016	0.233485
CTLA-4 Ig 9	6.28	8133	0.085005	1.26858
CTLA-4 Ig 10	2.6	5840	0.0468485	1.75502
CTLA-4 Ig 11	2.22	6618	0.0446225	1.9654
CTLA-4 Ig 12	3.95	6575	0.0124109	0.30179
CTLA-4 Ig 13	6.8	6585	0.0190851	0.261577
CTLA-4 Ig 14	5.73	6435	0.0340371	0.559979
	% Foxp3 in CD4+CD3+	Treg Foxp3 MFI	Treg count (x106)	Tconv count (x106)
CTLA-4 Ig+IL-2 1	6.66	22584	0.14058	1.97024
CTLA-4 Ig+IL-2 2	6.49	20575	0.0646173	0.931026
CTLA-4 Ig+IL-2 3	4.87	19500	0.0651437	1.27251
CTLA-4 Ig+IL-2 4	16.8	19952	0.105165	0.520815
CTLA-4 Ig+IL-2 5	15.1	19857	0.296228	1.66555
CTLA-4 Ig+IL-2 6	8.35	16713	0.115149	1.26388
CTLA-4 Ig+IL-2 7	7.53	17624	0.0419606	0.515285
CTLA-4 Ig+IL-2 8	12.8	17324	0.319569	2.17707
CTLA-4 Ig+IL-2 9	20.5	28705	0.111787	0.433517
CTLA-4 Ig+IL-2 10	14.9	18208	0.236552	1.35104
CTLA-4 Ig+IL-2 11	21.7	17424	0.553993	1.99897
CTLA-4 Ig+IL-2 12	13.6	16342	0.52412	3.3297
CTLA-4 Ig+IL-2 13	16.8	17178	0.471603	2.33556
CTLA-4 Ig+IL-2 14	33	19021	0.15376	0.312179
CTLA-4 Ig+IL-2 15	16.3	15659	0.34795	1.78671
CTLA-4 Ig+IL-2 16	14.1	14954	0.345428	2.10441
CTLA-4 Ig+IL-2 17	38.7	25555	0.457008	0.723892
	% Foxp3 in CD4+CD3+	Treg Foxp3 MFI	Treg count (x106)	Tconv count (x106)
IL-2 1	25.1	14506	0.648021	1.93374
IL-2 2	27.5	26467	0.993724	2.61982
IL-2 3	25.2	27580	0.707668	2.10054
IL-2 4	32.6	19126	0.853066	1.7637
IL-2 5	29.5	19759	0.551424	1.31781
IL-2 6	28.9	28038	0.56653	1.39378
IL-2 7	27.3	24796	0.37819	1.00712
IL-2 8	19.1	30877	0.0581422	0.246267
IL-2 9	33.1	28052	0.15806	0.319462
IL-2 10	35.8	15453	0.146172	0.262129
IL-2 11	31.6	17185	1.29562	2.80444
IL-2 12	41.7	18387	2.29563	3.20948
IL-2 13	48.9	23702	2.60426	2.72142
IL-2 14	67.6	22869	1.02111	0.489409
IL-2 15	32.8	20955	1.1877	2.43333
IL-2 16	26.7	19657	0.474176	1.30176
IL-2 17	28.6	17720	0.632202	1.57829
Fig. 6f-6g:
	% CD25 in Treg	% CTLA-4 in Treg
control 1	72.4	66.4
control 2	75.8	63.6
control 3	74.3	66.7
control 4	69.3	59.8
control 5	68.2	73.4
control 6	74.6	63.6
control 7	70.6	68.1
control 8	69.5	57.7
control 9	65	45.6
control 10	61.8	45.9
control 11	65.9	54
control 12	64	56.8
	% CD25 in Treg	% CTLA-4 in Treg
CTLA-4 Ig 1	59.8	52.1
CTLA-4 Ig 2	49.1	34.6
CTLA-4 Ig 3	60.1	27
CTLA-4 Ig 4	59.4	30.2
CTLA-4 Ig 5	59.8	31.6
CTLA-4 Ig 6	46.5	14.1
CTLA-4 Ig 7	55.9	16.8
CTLA-4 Ig 8	41	24.9
CTLA-4 Ig 9	67.5	31.3
CTLA-4 Ig 10	55.2	24.5
CTLA-4 Ig 11	57.2	29.2
CTLA-4 Ig 12	62.7	20.4
CTLA-4 Ig 13	53.5	23.3
CTLA-4 Ig 14	44.1	26.4
	% CD25 in Treg	% CTLA-4 in Treg
CTLA-4 Ig+IL-2 1	88.8	76.4
CTLA-4 Ig+IL-2 2	89.7	74.8
CTLA-4 Ig+IL-2 3	91.1	80.5
CTLA-4 Ig+IL-2 4	84.5	78.9
CTLA-4 Ig+IL-2 5	85.6	76.1
CTLA-4 Ig+IL-2 6	86.1	74.7
CTLA-4 Ig+IL-2 7	83.2	77.4
CTLA-4 Ig+IL-2 8	79.5	63.4
CTLA-4 Ig+IL-2 9	92.1	84.3
CTLA-4 Ig+IL-2 10	90.9	81.5
CTLA-4 Ig+IL-2 11	93.8	83.3
CTLA-4 Ig+IL-2 12	91.5	76
CTLA-4 Ig+IL-2 13	93.5	77.6
CTLA-4 Ig+IL-2 14	92.5	78.5
CTLA-4 Ig+IL-2 15	87.5	71.8
CTLA-4 Ig+IL-2 16	86.7	71.5
CTLA-4 Ig+IL-2 17	96.9	88.8
	% CD25 in Treg	% CTLA-4 in Treg
IL-2 1	93.3	91
IL-2 2	95.6	92
IL-2 3	95.2	89.5
IL-2 4	95.5	85.2
IL-2 5	89.4	81.7
IL-2 6	93	89.6
IL-2 7	93.2	90.2
IL-2 8	94.1	87.4
IL-2 9	95.3	91.7
IL-2 10	95.8	85.3
IL-2 11	94.4	83.7
IL-2 12	97	90.3
IL-2 13	97.2	89.4
IL-2 14	98.3	90.1
IL-2 15	95.4	89.1
IL-2 16	93.8	87.5
IL-2 17	90.9	80.6
Fig. 6h:
	% TGFb in Treg
control 1	25.6
control 2	16.3
control 3	14.7
control 4	12.8
control 5	15.7
control 6	22.8
control 7	21.3
control 8	12.1
control 9	27.1
	% TGFb in Treg
CTLA-4 Ig 1	10.7
CTLA-4 Ig 2	10.1
CTLA-4 Ig 3	11
CTLA-4 Ig 4	16.1
CTLA-4 Ig 5	9.44
CTLA-4 Ig 6	8.05
CTLA-4 Ig 7	6.57
CTLA-4 Ig 8	7.3
CTLA-4 Ig 9	10.4
CTLA-4 Ig 10	9.28
	% TGFb in Treg
CTLA-4 Ig+IL-2 1	49.6
CTLA-4 Ig+IL-2 2	51
CTLA-4 Ig+IL-2 3	49.8
CTLA-4 Ig+IL-2 4	60.4
CTLA-4 Ig+IL-2 5	51.2
CTLA-4 Ig+IL-2 6	43.1
CTLA-4 Ig+IL-2 7	61.3
	% TGFb in Treg
IL-2 1	48.8
IL-2 2	62
IL-2 3	58.6
IL-2 4	50.7
IL-2 5	53.1
IL-2 6	52.5
IL-2 7	48.9

## Sheet: Supplementary Fig. 1
Supplementary Fig. 1a-1b:
	% Foxp3 in CD4+CD3+	% CD103 in Treg	% CD39 in Treg	% CD73 in Treg	% KLRG1 in Treg	% ST2 in Treg	% ICOS in Treg
control 1	20.4	17.9	82.1	73.1	5.3	3.62	13.2
control 2	26.1	22.8	84.7	79.7	8.04	8.62	22.7
control 3	23.8	23.1	88	77.3	7.89	5.9	21.7
control 4	22.6	24	84.4	73.3	10.1	9.18	27.6
control 5	17.8	20.2	84	74.4	6.83	3.34	19.3
control 6	18.4	19.7	81.5	73.1	7.07	5.78	18.7
	% Foxp3 in CD4+CD3+	% CD103 in Treg	% CD39 in Treg	% CD73 in Treg	% KLRG1 in Treg	% ST2 in Treg	% ICOS in Treg
aCD80/86 1	8.73	12	73.3	72.5	2.45	2.39	0.74
aCD80/86 2	9.3	9.4	80	69.9	1.54	1.1	1.14
aCD80/86 3	9.65	10.9	79.2	74	2.62	1.78	2.25
aCD80/86 4	8.95	12.1	73.3	70.8	2.82	2.76	1.33
aCD80/86 5	9.22	9.35	76.5	70.2	1.29	1.28	0.78
	% Foxp3 in CD4+CD3+	% CD103 in Treg	% CD39 in Treg	% CD73 in Treg	% KLRG1 in Treg	% ST2 in Treg	% ICOS in Treg
aCD80/86+IL-2 1	18.1	12.7	71.8	67.9	4.08	3.79	1
aCD80/86+IL-2 2	20	15.2	82.7	75.8	3.38	2.17	1.27
aCD80/86+IL-2 3	24.9	14.6	76.8	69.3	4.04	3.82	2.58
aCD80/86+IL-2 4	17.2	15.6	76.4	68.7	3.51	3.99	2.76
aCD80/86+IL-2 5	18.8	16.1	80	72.1	3.16	3.47	2.15
	% Foxp3 in CD4+CD3+	% CD103 in Treg	% CD39 in Treg	% CD73 in Treg	% KLRG1 in Treg	% ST2 in Treg	% ICOS in Treg
IL-2 1	27.2	25.8	85.2	76.1	15.4	9.35	22.7
IL-2 2	27.4	27.1	89.8	79.8	14.9	9	26.8
IL-2 3	33.8	31.1	89.4	80.7	21.2	14.3	38.1
IL-2 4	24.9	24.1	86.1	74.7	14	11	26.9
IL-2 5	23.6	24.5	85.6	75.8	10.4	8.34	21.6

## Sheet: Supplementary Fig. 2
Supplementary Fig. 2b:
	% Foxp3 in DO11+ cells	% Foxp3 in DO11- cells
control 1	25.8	7.56
control 2	27.4	7.51
control 3	20.6	8.61
control 4	23.7	6.48
control 5	27.9	9.76
control 6	29.8	11.2
	% Foxp3 in DO11+ cells	% Foxp3 in DO11- cells
aCD80/86 1	3.28	2.58
aCD80/86 2	3.11	1.9
aCD80/86 3	2.98	1.38
aCD80/86 4	3.25	1.43
aCD80/86 5	4.58	1.91
aCD80/86 6	3.42	1.87
	% Foxp3 in DO11+ cells	% Foxp3 in DO11- cells
aCD80/86+IL-2 1	18.2	1.9
aCD80/86+IL-2 2	17.5	2.17
aCD80/86+IL-2 3	22.4	2.29
aCD80/86+IL-2 4	27.3	2.4
aCD80/86+IL-2 5	17.2	1.77
aCD80/86+IL-2 6	21.5	2.49
	% Foxp3 in DO11+ cells	% Foxp3 in DO11- cells
IL-2 1	33.3	6.08
IL-2 2	33.3	7.49
IL-2 3	44.1	10.2
IL-2 4	35.6	9.21
IL-2 5	43.8	8.06
IL-2 6	33.9	6.87
Supplementary Fig. 2c:
	% CD25 in DO11+ Tconv	% CTLA-4 in DO11+ Tconv	% CD62L in DO11+ Tconv
control 1	4.83	4.78	89
control 2	6.53	5.82	81.7
control 3	4.63	3.96	88.6
control 4	6.9	4.24	88.8
control 5	6.27	5.7	90.7
control 6	3.44	6.74	91
	% CD25 in DO11+ Tconv	% CTLA-4 in DO11+ Tconv	% CD62L in DO11+ Tconv
aCD80/86 1	1.09	1.78	96
aCD80/86 2	1.4	1.97	96.6
aCD80/86 3	0.6	0.73	97.6
aCD80/86 4	0.56	0.87	97.4
aCD80/86 5	0.92	1.36	97
aCD80/86 6	0.8	1.68	97.8
	% CD25 in DO11+ Tconv	% CTLA-4 in DO11+ Tconv	% CD62L in DO11+ Tconv
aCD80/86+IL-2 1	1.97	0.81	98.2
aCD80/86+IL-2 2	1.11	0.83	96.2
aCD80/86+IL-2 3	1.08	1.64	97.2
aCD80/86+IL-2 4	1.31	0.92	95.6
aCD80/86+IL-2 5	1.22	0.99	97.6
aCD80/86+IL-2 6	1.08	1.62	97.8
	% CD25 in DO11+ Tconv	% CTLA-4 in DO11+ Tconv	% CD62L in DO11+ Tconv
IL-2 1	4.63	3.78	90.5
IL-2 2	2.4	1.73	66.3
IL-2 3	5.91	3.4	85.1
IL-2 4	2.5	2.87	87.4
IL-2 5	2.71	2.48	91.7
IL-2 6	1.83	3.05	90.3

## Sheet: Supplementary Fig. 3
Supplementary Fig. 3b-3d:
Blood glucose (mg/dl) of treated mice ---mice were typically considered diabetic following 2 consecutive blood glucose readings of >250mg/dl
	wk0	wk1	wk2	wk3	wk4	wk5	wk6	wk7	wk8	wk9
control 1	142.2	219.6	232.2	399.6	405	529.2	511.2	527.4	600	568.8
control 2	176.4	189	259.2	248.4	343.8	450	446.4	387	559.8	532.8
control 3	142.2	122.4	153	151.2	178.2	466.2	558	397.8	600	457.2
control 4	111.6	120.6	140.4	118.8	122.4	322.2	315	351	496.8	448.2
control 5	163.8	183.6	275.4	302.4	419.4	361.8	478.8	462.6	498.6	552.6
control 6	165.6	217.8	225	448.2	487.8	600	600	527.4	600	567
control 7	133.2	124.2	133.2	135	156.6	176.4	286.2	243	316.8	352.8
control 8	158.4	145.8	279	237.6	534.6	600	486	600	549	495
control 9	144	221.4	228.6	334.8	538.2	468	496.8	565.2	513	552.6
control 10	122.4	147.6	129.6	158.4	248.4	459	540	525.6	600	600
	wk0	wk1	wk2	wk3	wk4	wk5	wk6	wk7	wk8	wk9
aCD80/86 1	162	149.4	151.2	145.8	196.2	185.4	149.4	153	165.6	203.4
aCD80/86 2	127.8	124.2	127.8	149.4	415.8	480.6	419.4	600	439.2	478.8
aCD80/86 3	135	133.2	136.8	183.6	199.8	275.4	201.6	252	448.2	385.2
aCD80/86 4	136.8	230.4	279	547.2	592.2	487.8	505.8	538.2	600	600
aCD80/86 5	154.8	196.2	250.2	473.4	581.4	424.8	439.2	446.4	597.6	374.4
	wk0	wk1	wk2	wk3	wk4	wk5	wk6	wk7	wk8	wk9
aCD80/86+IL-2 1	167.4	268.2	178.2	178.2	178.2	187.2	203.4	129.6	144	178.2
aCD80/86+IL-2 2	145.8	149.4	138.6	117	196.2	176.4	163.8	140.4	154.8	126
aCD80/86+IL-2 3	133.2	142.2	138.6	198	207	118.8	131.4	133.2	171	144
aCD80/86+IL-2 4	129.6	124.2	147.6	154.8	160.2	120.6	127.8	172.8	138.6	162
aCD80/86+IL-2 5	131.4	178.2	136.8	165.6	174.6	169.2	192.6	194.4	189	201.6
aCD80/86+IL-2 6	135	136.8	158.4	113.4	135	126	140.4	151.2	142.2	140.4
Note that readings in mmol/L are converted to mg/dL by multiplication by 18. Readings given as "Hi" are depicted as 600mg/dL.
Supplementary Fig. 3f-3g:
	% Foxp3 in DO11+ cells	% Foxp3 in DO11- cells	% CTLA-4 in DO11+Tconv	% CD62L in DO11+Tconv
control 1	38.1	10.6	4.15	85.5
control 2	31.8	8.68	3.02	91.5
control 3	34.5	18.6	3.16	82.6
control 4	36	6.23	2.52	88.9
control 5	33	9.83	3.28	86.5
control 6	27.8	9.66	4.29	82.5
control 7	32	7.8	3.63	85
control 8	31.9	7.01	3.58	87
control 9	31.4	8.37	3.86	87
control 10	36	11.5	4.7	83.4
	% Foxp3 in DO11+ cells	% Foxp3 in DO11- cells	% CTLA-4 in DO11+Tconv	% CD62L in DO11+Tconv
aCD80/86 1	5.11	1.2	0.41	96.5
aCD80/86 2	4.09	1.99	0.41	96.7
aCD80/86 3	3.78	1.58	0.53	96.2
aCD80/86 4	6.73	1.64	0.18	97.1
aCD80/86 5	6.64	1.34	0.67	95.4
	% Foxp3 in DO11+ cells	% Foxp3 in DO11- cells	% CTLA-4 in DO11+Tconv	% CD62L in DO11+Tconv
aCD80/86+IL-2 1	33.6	2.14	0.35	94.9
aCD80/86+IL-2 2	21.2	1.8	0.24	97
aCD80/86+IL-2 3	26.1	2	0.62	95.8
aCD80/86+IL-2 4	18.3	1.66	0.7	97.4
aCD80/86+IL-2 5	13.3	2.48	0.93	98
aCD80/86+IL-2 6	18.7	1.7	0.56	96.8

## Sheet: Supplementary Fig. 4
Supplementary Fig. 4a:
Blood glucose readings of non-diabetic DO11+ mice (normal range)
	blood glucose (mg/dL)
mouse 1	122.4
mouse 2	138.6
mouse 3	124.2
mouse 4	102.6
mouse 5	142.2
mouse 6	142.2
mouse 7	120.6
mouse 8	104.4
mouse 9	102.6
mouse 10	129.6
mouse 11	126
mouse 12	115.2
mouse 13	147.6
mouse 14	129.6
mouse 15	151.2
mouse 16	122.4
mouse 17	142.2
mouse 18	124.2
mouse 19	147.6
mouse 20	131.4
mouse 21	163.8
mouse 22	151.2
mouse 23	126
mouse 24	129.6
mouse 25	115.2
mouse 26	126
Initial blood glucose readings of DO11 x RIPmOVA mice used in Fig5 (used in Fig5)
	blood glucose (mg/dL)
mouse 1	260
mouse 2	205
mouse 3	246.6
mouse 4	253.8
mouse 5	181.8
mouse 6	225
mouse 7	180
mouse 8	183.6
mouse 9	192.6
mouse 10	225
mouse 11	180
mouse 12	266.4
mouse 13	239.4
mouse 14	223.2
mouse 15	225
mouse 16	198
mouse 17	230.4
mouse 18	212.4
mouse 19	214.2
mouse 20	216
mouse 21	194.4
mouse 22	216
mouse 23	250.2
mouse 24	221.4
mouse 25	189
mouse 26	216
mouse 27	223.2
mouse 28	205.2
mouse 29	219.6
mouse 30	180
mouse 31	189
mouse 32	198
mouse 33	252
mouse 34	288
mouse 35	290
mouse 36	286.2
mouse 37	255.6
mouse 38	180
mouse 39	214.2
mouse 40	203.4
mouse 41	259.2
mouse 42	199.8
mouse 43	266.4
Supplementary Fig. 4b:
	blood glucose (mg/dL)
control 1	260
control 2	205
control 3	246.6
control 4	253.8
control 5	181.8
control 6	225
control 7	180
control 8	183.6
control 9	192.6
control 10	225
control 11	180
control 12	266.4
control 13	239.4
control 14	223.2
control 15	225
control 16	198
control 17	230.4
	blood glucose (mg/dL)
aCD80/86 1	212.4
aCD80/86 2	214.2
aCD80/86 3	216
aCD80/86 4	194.4
aCD80/86 5	216
aCD80/86 6	250.2
aCD80/86 7	221.4
aCD80/86 8	189
	blood glucose (mg/dL)
aCD80/86+IL-2 1	216
aCD80/86+IL-2 2	223.2
aCD80/86+IL-2 3	205.2
aCD80/86+IL-2 4	219.6
aCD80/86+IL-2 5	180
aCD80/86+IL-2 6	189
aCD80/86+IL-2 7	198
aCD80/86+IL-2 8	252
aCD80/86+IL-2 9	288
aCD80/86+IL-2 10	290
	blood glucose (mg/dL)
IL-2 1	286.2
IL-2 2	255.6
IL-2 3	180
IL-2 4	214.2
IL-2 5	203.4
IL-2 6	259.2
IL-2 7	199.8
IL-2 8	266.4

[truncated: 3 more sheets: Supplementary Fig. 5, Spplementary Fig. 7, Supplementary Fig. 8]
